# Supplementary material for: Nutrient limitation of algae and macrophytes in streams: Integrating laboratory bioassays, field experiments, and field data
Source: PLoS One. 2021 Jun 18;16(6):e0252904. doi: 10.1371/journal.pone.0252904 (PMC8213151; doi:10.1371/journal.pone.0252904)
Supplement: S2 File — (KML) [file pone.0252904.s004.kml]

<?xml version="1.0" encoding="UTF-8"?>
<kml xmlns="http://www.opengis.net/kml/2.2" xmlns:gx="http://www.google.com/kml/ext/2.2" xmlns:kml="http://www.opengis.net/kml/2.2" xmlns:atom="http://www.w3.org/2005/Atom">
<Document id="0">
	<name>Mebane et al nutrient limitation experiment source water&quot;</name>
	<Snippet maxLines="0"></Snippet>
	<description><![CDATA[Generated by <a href="http://www.mi-perm.ru/gis/programs/kmler">KMLer</a><br>1/6/2008 9:28:44 PM]]></description>
	<Style id="sh_placemark_circle_highlight10">
		<IconStyle>
			<color>ff00822b</color>
			<scale>1.2</scale>
			<Icon>
				<href>http://maps.google.com/mapfiles/kml/shapes/placemark_circle_highlight.png</href>
			</Icon>
		</IconStyle>
	</Style>
	<Style id="sn_palette-41520">
		<IconStyle>
			<color>ff00822b</color>
			<Icon>
				<href>http://maps.google.com/mapfiles/kml/pal4/icon25.png</href>
			</Icon>
		</IconStyle>
	</Style>
	<Style id="sn_palette-4150">
		<IconStyle>
			<color>ff00822b</color>
			<Icon>
				<href>http://maps.google.com/mapfiles/kml/pal4/icon25.png</href>
			</Icon>
		</IconStyle>
	</Style>
	<Style id="sn_placemark_circle19">
		<IconStyle>
			<color>ff00822b</color>
			<scale>1.2</scale>
			<Icon>
				<href>http://maps.google.com/mapfiles/kml/shapes/placemark_circle.png</href>
			</Icon>
		</IconStyle>
	</Style>
	<StyleMap id="sn_palette-415">
		<Pair>
			<key>normal</key>
			<styleUrl>#sn_palette-4150</styleUrl>
		</Pair>
		<Pair>
			<key>highlight</key>
			<styleUrl>#sn_palette-41520</styleUrl>
		</Pair>
	</StyleMap>
	<StyleMap id="msn_placemark_circle12">
		<Pair>
			<key>normal</key>
			<styleUrl>#sn_placemark_circle19</styleUrl>
		</Pair>
		<Pair>
			<key>highlight</key>
			<styleUrl>#sh_placemark_circle_highlight10</styleUrl>
		</Pair>
	</StyleMap>
	<Placemark>
		<name>8-Goose</name>
		<snippet></snippet>
		<Snippet maxLines="0"></Snippet>
		<description><![CDATA[Goose Creek near Oakley
13082500
281
-113.93468
42.12755
Site=Goose Creek near Oakley<br>STAID=13082500<br>ReachLengt=281<br>X=-113.93468<br>Y=42.12755<br>]]></description>
		<styleUrl>#sn_palette-415</styleUrl>
		<Point>
			<coordinates>-113.934916445697,42.1275192765057,0</coordinates>
		</Point>
	</Placemark>
	<Placemark>
		<name>10-Cottonwood</name>
		<snippet></snippet>
		<Snippet maxLines="0"></Snippet>
		<description><![CDATA[Cottonwood Creek near Oakley
13088510
150
-114.022944
42.29371
Site=Cottonwood Creek near Oakley<br>STAID=13088510<br>ReachLengt=150<br>X=-114.022944<br>Y=42.29371<br>]]></description>
		<styleUrl>#sn_palette-415</styleUrl>
		<Point>
			<coordinates>-114.022830651837,42.2936515043551,0</coordinates>
		</Point>
	</Placemark>
	<Placemark>
		<name>17-Mud</name>
		<snippet></snippet>
		<Snippet maxLines="0"></Snippet>
		<description><![CDATA[Mud Creek
13094680
160
-114.805422
42.626341
Site=Mud Creek<br>STAID=13094680<br>ReachLengt=160<br>X=-114.805422<br>Y=42.626341<br>]]></description>
		<styleUrl>#sn_palette-415</styleUrl>
		<Point>
			<coordinates>-114.805317471831,42.626329956507,0</coordinates>
		</Point>
	</Placemark>
	<Placemark>
		<name>24-Billingsley</name>
		<snippet></snippet>
		<Snippet maxLines="0"></Snippet>
		<description><![CDATA[Billingsley Creek, middle
13134640
160
-114.865404
42.792406
Site=Billingsley Creek, middle<br>STAID=13134640<br>ReachLengt=160<br>X=-114.865404<br>Y=42.792406<br>]]></description>
		<styleUrl>#sn_palette-415</styleUrl>
		<Point>
			<coordinates>-114.865368231962,42.7925121573256,0</coordinates>
		</Point>
	</Placemark>
	<Placemark>
		<name>25-BigWood</name>
		<snippet></snippet>
		<Snippet maxLines="0"></Snippet>
		<description><![CDATA[Big Wood River at Highway 20
13140800
300
-114.321811
43.326542
Site=Big Wood River at Highway 20<br>STAID=13140800<br>ReachLengt=300<br>X=-114.321811<br>Y=43.326542<br>]]></description>
		<styleUrl>#sn_palette-415</styleUrl>
		<Point>
			<coordinates>-114.321955714472,43.3266688248549,0</coordinates>
		</Point>
	</Placemark>
	<Placemark>
		<name>26-Willow</name>
		<snippet></snippet>
		<Snippet maxLines="0"></Snippet>
		<description><![CDATA[Willow Creek near Spring Creek Ranch
13140900
150
-114.291072
43.330302
Site=Willow Creek near Spring Creek Ranch<br>STAID=13140900<br>ReachLengt=150<br>X=-114.291072<br>Y=43.330302<br>]]></description>
		<styleUrl>#sn_palette-415</styleUrl>
		<Point>
			<coordinates>-114.291063600109,43.330286352668,0</coordinates>
		</Point>
	</Placemark>
	<Placemark>
		<name>28-Camas</name>
		<snippet></snippet>
		<Snippet maxLines="0"></Snippet>
		<description><![CDATA[Camas Creek near County Line Road
13141500
160
-114.542225
43.332762
Site=Camas Creek near County Line Road<br>STAID=13141500<br>ReachLengt=160<br>X=-114.542225<br>Y=43.332762<br>]]></description>
		<styleUrl>#sn_palette-415</styleUrl>
		<Point>
			<coordinates>-114.542224040269,43.3327676123287,0</coordinates>
		</Point>
	</Placemark>
	<Placemark>
		<name>29-Stalker</name>
		<snippet></snippet>
		<Snippet maxLines="0"></Snippet>
		<description><![CDATA[Stalker Creek near Picabo
13150200
260
-114.18023
43.31123
Site=Stalker Creek near Picabo<br>STAID=13150200<br>ReachLengt=260<br>X=-114.18023<br>Y=43.31123<br>]]></description>
		<styleUrl>#sn_palette-415</styleUrl>
		<Point>
			<coordinates>-114.180152470615,43.3113615203535,0</coordinates>
		</Point>
	</Placemark>
	<Placemark>
		<name>31-LittleWood</name>
		<description>USGS 13147900, Little Wood River above High Five Creek, near Carey, ID</description>
		<styleUrl>#msn_placemark_circle12</styleUrl>
		<Point>
			<coordinates>-114.057443,43.493072,0</coordinates>
		</Point>
	</Placemark>
</Document>
</kml>
